# Supplementary material for: Impaired response of the bronchial epithelium to inflammation characterizes severe equine asthma
Source: BMC Genomics. 2017 Sep 8;18:708. doi: 10.1186/s12864-017-4107-6 (PMC5591550; doi:10.1186/s12864-017-4107-6)
Supplement: Supplementary file 1 — Clinical parameters, bronchoalveolar lavage and pulmonary function results. Table S2. Top genes differentially expressed between horses with and without asthma after challenge, ranked by logFC. (XLSX 31 kb) [file 12864_2017_4107_MOESM1_ESM.xlsx]

## Sheet: Table 1
Supplementary Table S. Clinical parameters, bronchoalveolar lavage and pulmonary function results
	Asthmatic													Non-asthmatic
	pre	post	pre	post	pre	post	pre	post	pre	post	pre	post		pre	post	pre	post	pre	post	pre	post	pre	post	pre	post	pre	post
Horse	1		2		3		4		5		6			1		2		3		4		5		6		7
Sex	Male		Male		Female		Male		Male		Female			Female		Female		Male		Male		Female		Female		Male
Sample id.	R1N1	R2N1	R1N2	R2N2	R1N3	R2N3	R1N4	R2N4	R1N5	R2N5	R1N6	R2N6		nR1N1	nR2N1	nR1N2	nR2N2	nR1N3	nR2N3	nR1N4	nR2N4	nR1N5	nR2N5	nR1N6	nR2N6	nR1N7	nR2N7
Age (yrs)	13		17		12		15		19		16			9		13		14		7		13		16		11
Clinical score	0	12	4	11	1	19	4	8	4	18	3	12		5	0	0	2	1	3	1	5	2	4	1	3	1	1
Bronchoscopy score	1	9	2	9	4	6	2	13	2	10	2	11		1	1	0	2	0	2	0	3	1	3	0	2	1	2
BAL
TNCC (x109/L)	0.4	0.61	0.51	2.24	0.42	3.35	0.45	1.29	0.43	1.29	2.38	0.73		0.32	1.14	0.42	0.82	0.37	1.36	0.42	0.54	0.67	0.66	0.42	0.69	0.5	0.45
Macrophages (%)	42	19	31	1	49	28	43	16	36	18	43	5		58	54	41	60	51	42	51	47	52	44	43	43	46	15
Lymphocytes (%)	50	20	61	0	42	9	46	17	56	15	22	7		38	32	51	28	47	23	46	29	46	34	39	40	43	35
Neutrophils (%)	7	61	6	99	8	62	9	67	4	65	1	84		1	14	2	11	2	32	2	22	2	21	16	16	6	48
Mast cells (%)	1	0	2	0	1	1	2	0	4	2	1	3		2	0	5	1	0	3	1	2	0	1	2	1	5	2
Eosinophils (%)	0	0	0	0	0	0	0	0	0	0	33	1		1	0	0	0	0	0	0	0	0	0	0	0	0	0
RBC (%)	0	0	3	0	0	0	0	0	0	4	0	0		0	0	1	0	0	0	0	0	0	0	0	0	0	0
Epithelial cells (%)	1	0	0	4	0	0	0	0	0	0	0	0		0	0	2	0	0	0	0	0	0	0	0	0	0	0
PFT
Cdyn (L/cm H2O)	2.87	0.68	1.61	0.16	1.91	0.42	2.41	0.25	0.74	0.3	3.8	0.58		1.9	2.05	1.24	2.51	1.23	1.5	1.61	1.22	1.2	0.84	0.95	1.75	2.47	1.92
dPpl (cm H2O)	1.91	8.3	2.68	18.48	1.72	10.11	1.73	12.88	7.68	13.14	3.95	4.86		3.69	2.82	8.05	3.26	3.97	2.01	1.69	3.64	2.53	3.78	2.44	1.95	1.91	1.08
dPmax (cm H2O)	5.21	18.82	6.02	40.51	7.27	30.65	3.36	31.98	23.9	31.76	8.15	12.65		8.95	5.78	14.6	8.41	7.8	7.41	7.33	9.64	10.9	10.98	13.27	7.96	2.19	5.31
TV (L)	6.35	6.09	5.18	4.28	4.92	5.16	4.85	4.62	6.88	5.1	5.9	4.43		7.94	6.41	7.21	8.33	4.6	4.67	5.16	8.75	5.31	4	5.12	5.33	4.28	3.94
F (bpm)	11	13	12	38	19	26	14	22	13	30	12	22		7	10	8	8	15	18	18	9	10	13	11	11	28	22
RI (cmH2O/L/sec)	0.34	1.63	0.43	1.66	0.77	2.09	0.26	2.33	2.51	1.58	0.33	0.63		0.92	0.56	2.06	0.69	0.86	0.6	0.62	1.52	1.62	1.48	1.58	0.94	0.04	0.49

## Sheet: Table 2
Supplementary Table 2. Top genes differentially expressed between horses with and without asthma after challenge, ranked by logFC
Horse ensembl ID	Homo sapiens homolog ensembl ID	Human gene symbol	logFC	logCPM	P-value	FDR
Up-regulated
ENSECAG00000014899	ENSG00000185479	KRT6B	5.60957	0.398787	1.53767e-08	3.0481e-05
ENSECAG00000017229	ENSG00000185479	KRT6B	5.44793	4.54259	3.61003e-08	6.26159e-05
ENSECAG00000007450	ENSG00000169469	SPRR1B	5.25048	0.627018	8.92205e-08	9.52326e-05
ENSECAG00000021476	ENSG00000118113	MMP8	4.44682	1.1779	1.1348e-08	2.62441e-05
ENSECAG00000001949	ENSG00000183695	MRGPRX2	4.37867	1.23923	4.8309e-15	6.70335e-11
ENSECAG00000023733	ENSG00000196611	MMP1	4.29343	3.26468	3.25349e-11	2.25727e-07
ENSECAG00000011965	ENSG00000173391	OLR1	4.29272	1.56368	1.95186e-07	0.000169275
ENSECAG00000011196	ENSG00000159339	PADI4	4.15152	1.70242	2.64277e-07	0.000215712
ENSECAG00000013712	ENSG00000164047	CAMP	4.13418	-0.570545	4.25734e-08	6.56387e-05
ENSECAG00000004679	ENSG00000163661	PTX3	4.07502	1.36043	2.23514e-05	0.00661338
ENSECAG00000016411	ENSG00000128422	KRT17	4.02809	2.89569	6.65939e-07	0.000454914
ENSECAG00000000750	ENSG00000149968	MMP3	3.99056	0.380491	0.000174954	0.0292489
ENSECAG00000016421	ENSG00000104918	RETN	3.99003	-0.570959	7.56718e-09	2.10004e-05
ENSECAG00000015483	ENSG00000188056	TREML4	3.93553	-1.34403	1.26961e-07	0.000125837
ENSECAG00000024640	ENSG00000006074	CCL18	3.60476	1.62684	4.05372e-07	0.000312496
ENSECAG00000006234	ENSG00000229314	ORM1	3.60403	0.367243	6.98177e-08	9.45694e-05
ENSECAG00000014399	ENSG00000099985	OSM	3.56193	-0.480092	8.22843e-08	9.51481e-05
ENSECAG00000023092	ENSG00000175592	FOSL1	3.46577	0.631849	9.04572e-06	0.00348662
ENSECAG00000022371	ENSG00000179750	APOBEC3B	3.29347	0.060844	1.12343e-06	0.000677768
ENSECAG00000015699	ENSG00000189068	VSTM1	3.2804	-1.06453	3.82448e-06	0.00182995
ENSECAG00000003015	ENSG00000197632	SERPINB2	3.11483	2.63209	7.21253e-07	0.000454914
ENSECAG00000015342	ENSG00000169429	IL8	3.03817	3.77345	7.49685e-08	9.45694e-05
ENSECAG00000022852	ENSG00000078898	BPIFB2	2.96862	2.90324	0.000378649	0.0473345
ENSECAG00000010117	ENSG00000163220	S100A9	2.9251	-0.238054	0.000169452	0.0286745
ENSECAG00000008821	ENSG00000186431	FCAR	2.92374	0.000811802	1.37264e-05	0.00476169
ENSECAG00000011895	ENSG00000204577	LILRB3	2.92326	1.35648	4.85813e-05	0.0114804
ENSECAG00000006595	ENSG00000180871	CXCR2	2.72694	-0.560626	5.27755e-06	0.0023623
ENSECAG00000008763	ENSG00000124466	LYPD3	2.57567	1.88248	3.12583e-05	0.00834115
ENSECAG00000013457	ENSG00000119535	CSF3R	2.55398	2.83831	6.88243e-06	0.00280884
ENSECAG00000008274	ENSG00000166523	CLEC4E	2.53329	1.21675	0.000103845	0.0189599
ENSECAG00000017436	ENSG00000124731	TREM1	2.49927	3.61279	7.29734e-11	3.37526e-07
ENSECAG00000004312	ENSG00000136689	IL1RN	2.44814	4.81431	1.89453e-05	0.00611359
ENSECAG00000017662	ENSG00000142405	NLRP12	2.41525	-0.852638	0.000251253	0.0367275
ENSECAG00000005550	ENSG00000175793	SFN	2.39876	5.1431	5.42623e-07	0.000396286
ENSECAG00000023566	ENSG00000073737	DHRS9	2.39766	0.884936	2.44949e-05	0.00693655
ENSECAG00000017485	ENSG00000092295	TGM1	2.39453	0.721338	8.07167e-05	0.0153428
ENSECAG00000007625	ENSG00000229314	ORM1	2.35268	0.763189	0.00024791	0.0367275
ENSECAG00000010702	ENSG00000178789	CD300LB	2.34282	-1.09768	2.41742e-06	0.00129016
ENSECAG00000012789	ENSG00000103569	AQP9	2.24241	-0.879709	7.82666e-05	0.0152962
ENSECAG00000018996	ENSG00000115956	PLEK	2.21181	3.2358	8.69224e-05	0.0162991
ENSECAG00000000360	ENSG00000150681	RGS18	2.15898	0.942409	3.27629e-06	0.00168377
ENSECAG00000006711	ENSG00000180871	CXCR2	2.12459	-0.0632501	4.38128e-05	0.0108562
ENSECAG00000016341	ENSG00000112195	TREML2	2.0452	-0.64051	1.63742e-05	0.00554167
ENSECAG00000020122	ENSG00000188404	SELL	2.01381	2.49544	1.58616e-06	0.000917067
ENSECAG00000024536	ENSG00000123405	NFE2	1.97478	-0.492359	0.000215045	0.0346973
ENSECAG00000012199	ENSG00000167851	CD300A	1.96006	0.577173	6.42228e-06	0.00278486
ENSECAG00000016449	ENSG00000204577	LILRB3	1.94058	1.41194	4.75086e-05	0.0114804
ENSECAG00000022127	ENSG00000011422	PLAUR	1.90611	3.07332	3.43344e-06	0.00170151
ENSECAG00000009285	ENSG00000204345	CD300LD	1.89902	-0.350987	0.00032319	0.0427103
ENSECAG00000006694	ENSG00000196754	S100A2	1.87171	6.71732	0.000222951	0.0351553
ENSECAG00000013081	ENSG00000100985	MMP9	1.85419	1.65026	6.7018e-06	0.00280884
ENSECAG00000022424	ENSG00000006327	TNFRSF12A	1.8429	4.78786	0.000374001	0.0471785
ENSECAG00000017181	ENSG00000073756	PTGS2	1.78806	1.48868	4.88141e-05	0.0114804
ENSECAG00000016721	ENSG00000102445	KIAA0226L	1.7598	1.15109	2.71139e-05	0.00752464
ENSECAG00000001069	ENSG00000121797	CCRL2	1.73104	1.9128	9.34287e-06	0.00350383
ENSECAG00000008923	ENSG00000137801	THBS1	1.71161	4.26102	7.1334e-05	0.0141404
ENSECAG00000001471	ENSG00000255398	HCAR3	1.68373	4.42115	6.98259e-07	0.000454914
ENSECAG00000024082	ENSG00000140678	ITGAX	1.58884	3.27144	2.24005e-05	0.00661338
ENSECAG00000018603	ENSG00000119457	SLC46A2	1.56152	1.99486	7.13034e-05	0.0141404
ENSECAG00000022696	ENSG00000151012	SLC7A11	1.56038	2.86816	3.94464e-05	0.00995197
ENSECAG00000006153	ENSG00000197405	C5AR1	1.55892	1.34168	0.000294698	0.0397012
ENSECAG00000009215	ENSG00000103257	SLC7A5	1.52077	2.59336	5.50347e-05	0.012519
ENSECAG00000009192	ENSG00000122862	SRGN	1.51461	6.16592	1.41511e-07	0.000130907
ENSECAG00000020277	ENSG00000088836	SLC4A11	1.48868	1.06149	0.000292534	0.0397012
ENSECAG00000016075	ENSG00000135919	SERPINE2	1.48712	4.20557	0.000352359	0.0452717
ENSECAG00000010339	ENSG00000136869	TLR4	1.36405	4.23945	0.000347502	0.0450648
ENSECAG00000014867	ENSG00000121316	PLBD1	1.32641	3.28225	1.77367e-05	0.00585988
ENSECAG00000006973	ENSG00000181649	PHLDA2	1.2837	3.23296	3.45218e-05	0.0090382
ENSECAG00000017241	ENSG00000155307	SAMSN1	1.24689	2.22256	0.000367692	0.0468082
ENSECAG00000016336	ENSG00000164045	CDC25A	1.23486	1.77488	0.000107045	0.0192904
ENSECAG00000014514	ENSG00000127824	TUBA4A	1.21162	5.34964	0.000119838	0.0210489
ENSECAG00000009504	ENSG00000167553	TUBA1C	1.10649	7.75777	6.5442e-05	0.0137587
ENSECAG00000016534	ENSG00000081181	ARG2	1.07841	4.31968	2.4349e-05	0.00693655
ENSECAG00000006474	ENSG00000131981	LGALS3	0.961339	6.27761	0.000159424	0.0273108
ENSECAG00000013728	ENSG00000168389	MFSD2A	0.830157	5.1027	0.000343711	0.0449937
ENSECAG00000010978	ENSG00000181061	HIGD1A	0.806071	5.22161	2.16508e-05	0.00661338
ENSECAG00000014330	ENSG00000172115	CYCS	0.782543	4.81761	2.92015e-05	0.00794509
ENSECAG00000018072	ENSG00000108829	LRRC59	0.767963	5.38937	0.000254458	0.0367797
ENSECAG00000012646	ENSG00000078269	SYNJ2	0.759515	5.05687	7.0999e-05	0.0141404
ENSECAG00000010015	ENSG00000134684	YARS	0.643554	4.96208	0.000234327	0.035795
ENSECAG00000013350	ENSG00000152413	HOMER1	0.600111	4.53637	0.000218903	0.0349138
Down-regulated
ENSECAG00000006764	ENSG00000115009	CCL20	-2.21776	2.32009	0.000305765	0.0407961
ENSECAG00000009466	ENSG00000197408	CYP2B6	-1.88369	6.54829	0.000100811	0.0186514
ENSECAG00000014976	ENSG00000188687	SLC4A5	-1.70273	1.59812	0.000279585	0.0387953
ENSECAG00000014275	ENSG00000105516	DBP	-1.66495	3.08087	4.67635e-09	1.62223e-05
ENSECAG00000013429	ENSG00000184564	SLITRK6	-1.64875	4.09932	1.92204e-06	0.00106681
ENSECAG00000010349	ENSG00000159208	C1orf51	-1.32105	0.810071	0.000234746	0.035795
ENSECAG00000008765	ENSG00000116990	MYCL1	-1.29878	4.02318	5.88984e-05	0.0131818
ENSECAG00000012602	ENSG00000132854	KANK4	-1.2813	1.00257	6.0278e-05	0.0132765
ENSECAG00000018135	ENSG00000100290	BIK	-1.20693	1.26541	0.000257663	0.0368591
ENSECAG00000007355	ENSG00000100100	PIK3IP1	-1.20647	2.5884	1.09978e-05	0.00391296
ENSECAG00000021252	ENSG00000180347	CCDC129	-1.20476	3.99748	8.0063e-05	0.0153428
ENSECAG00000020313	ENSG00000112394	SLC16A10	-1.16231	3.62512	7.79368e-06	0.00308986
ENSECAG00000015419	ENSG00000177045	SIX5	-1.02449	2.74997	0.000118089	0.0210077
ENSECAG00000012344	ENSG00000060656	PTPRU	-1.01153	4.80525	4.8018e-06	0.00222099
ENSECAG00000018928	ENSG00000049246	PER3	-1.00294	3.18292	0.000134625	0.0233506
ENSECAG00000021057	ENSG00000164199	GPR98	-1.00146	4.51292	2.18071e-05	0.00661338
ENSECAG00000004810	ENSG00000169252	ADRB2	-0.95601	4.71628	6.32934e-05	0.0135117
ENSECAG00000012939	ENSG00000112394	SLC16A10	-0.908741	3.077	0.000229122	0.0357225
ENSECAG00000018147	ENSG00000138356	AOX1	-0.895224	6.40405	5.03932e-05	0.0116543
ENSECAG00000018575	ENSG00000175155	YPEL2	-0.854499	3.83678	9.70521e-06	0.00354393
ENSECAG00000018137	ENSG00000167074	TEF	-0.811134	5.30138	0.00026588	0.0372662
ENSECAG00000000141	ENSG00000185920	PTCH1	-0.807745	5.02105	0.000211428	0.034515
ENSECAG00000026850	ENSG00000105373	GLTSCR2	-0.790964	6.75309	7.01197e-05	0.0141404
ENSECAG00000007646	ENSG00000174738	NR1D2	-0.790241	4.97594	6.13265e-05	0.0132964
ENSECAG00000008724	ENSG00000128309	MPST	-0.71919	5.31386	3.73985e-05	0.00961002
ENSECAG00000022413	ENSG00000100353	EIF3D	-0.714332	7.62845	0.000251449	0.0367275
ENSECAG00000020369	ENSG00000125520	SLC2A4RG	-0.706972	6.31492	0.000287675	0.0395225
ENSECAG00000025008	ENSG00000099875	MKNK2	-0.699685	4.59469	0.000245208	0.0367275
ENSECAG00000000809	ENSG00000172053	QARS	-0.655517	7.32122	0.000261657	0.0370485
ENSECAG00000015615	ENSG00000155463	OXA1L	-0.624029	6.07513	0.000200368	0.0330989
